# Supplementary material for: Pro-Atherogenic and Pro-Oxidant Diets Influence Semen and Blood Traits of Rabbit Bucks
Source: Antioxidants (Basel). 2023 Oct 19;12(10):1880. doi: 10.3390/antiox12101880 (PMC10603835; doi:10.3390/antiox12101880)
Supplement: Supplementary file 1 [file antioxidants-12-01880-s001.zip]

Archive with 1 entries (1 files):
- antioxidants-2611217-supplementary.pdf
